# Supplementary material for: Prognostic Value of Routinely Measured Inflammatory Biomarkers in Older Cancer Patients: Pooled Analysis of Three Cohorts
Source: Cancers (Basel). 2021 Dec 7;13(24):6154. doi: 10.3390/cancers13246154 (PMC8699299; doi:10.3390/cancers13246154)
Supplement: Supplementary file 1 [file cancers-13-06154-s001.zip]

Archive with 1 entries (1 files):
- cancers-1461041-supplementary.pdf
